# Supplementary material for: Ultrasound-Mediated Lysozyme Microbubbles Targeting NOX4 Knockdown Alleviate Cisplatin-Exposed Cochlear Hair Cell Ototoxicity
Source: Int J Mol Sci. 2024 Jun 28;25(13):7096. doi: 10.3390/ijms25137096 (PMC11241201; doi:10.3390/ijms25137096)
Supplement: Supplementary file 1 [file ijms-25-07096-s001.zip]

Archive with 1 entries (1 files):
- ijms-3041097-supplementary.pdf
